# Supplementary material for: A customized high-resolution array-comparative genomic hybridization to explore copy number variations in Parkinson’s disease
Source: Neurogenetics. 2016 Sep 17;17(4):233–44. doi: 10.1007/s10048-016-0494-0 (PMC5566182; doi:10.1007/s10048-016-0494-0)
Supplement: Supplementary file 2 — (XLSX 57 kb) [file 10048_2016_494_MOESM3_ESM.xlsx]

## Sheet: Diseases-panels
Alzheimer's Disease	Parkinson's Disease	Amyotrophic Lateral Sclerosis	Epilepsy	Rett Syndrome	Autosomal Limb-Girdle Muscular Dystrophya	Muscular Duchenne/Becker Dystrophy	Spastic Paraplegia	Spinocerebellar Ataxia	Dementia	Neurofibromatosis	Tuberous sclerosis	Neuropathies	Stroke
HTR6	A2M	NT5C1A	ALDH4A1	MECP2	LMNA	DMD	GJC2	KCND3	C9ORF72	SH3GL1P1	TSC1	KIF1B	LDLRAP1
TNFRSF4	ABCB1	OMA1	DDOST	FOXG1	DES		AP4B1	ADCK3	CHMP2B	SH3GL1P2	TSC2	LMNA	PCSK9
PRKCZ	ACACA	FGGY	GABRD	CDKL5	CAV3		SPAST	SYT14		OMG		MFN2	GJC2
MTHFR	ACE	SELL	FUCA1		HNRNPD		REEP1	PEX10		CABP7		MPZ	APOA2
TNFRSF8	ACMSD	KIFAP3	MTHFR		MYOT		HSPD1	DARS2		NFE2L1		NGF	EIF2B3
GMEB1	ACOT11	C1orf27	PEX10		DNAJB6		KIF1A	MARS2		RNF135		NTRK1	F5
DVL1	ACSL6	AGT	MTOR		POMGnT1		GAD1	ATXN7		CRLF3		PLEKHG5	APOB
TP73	ADAMTS16	DISC1	PPT1		DYSF		SLC33A1	ITPR1		NIPSNAP1		YARS	HSPD1
TNFRSF14	ADCYAP1	SPAST	PIGV		TTN		CYP2U1	KIAA0226		ADAP2		DCTN1	EIF2B4
TARDBP	ADCYAP1R1	CRIM1	CLCNKA		LIMS2		REEP2	CLCN2		SUZ12		RAB7A	ITIH4
LCK	ADH1B	EFEMP1	CLCNKB		DAG1		CCT5	SCARB2		NF2		CCT5	EIF2B5
TNFRSF1B	ADH1C	VPS54	PEX14		GMPPB		NT5E	GRID2		UTP6		FAM134B	TREX1
ECE1	ADH4	RBMS1	SLC2A1		SGCB		KIAA0415	PPP2R2B		AP1B1		FIG4	AIMP1
GNB1	ADORA2A	GRB14	ST3GAL3		C4orf41		AP4M1	SIL1		NF1		GARS	GHR
CLCNKB	ADRBK1	SCN7A	EIF2B3		SGCD		KIAA0196	ATXN1				HSPB1	LMNB1
HSPG2	ADRBK2	ALS2	POMGNT1		ISPD		CYP7B1	TBP				ARHGEF10	PDE4D
LRP8	AGBL4	CNTN6	STIL		PLEC		ERLIN2	SYNE1				GDAP1	FAM126A
DHCR24	AKR1A1	CNTN4	CPT2		TRIM32		VPS37A	TDP2				NDRG1	NOS3
PCSK9	AKT1	OGG1	DHCR24		POMT1		DDHD2	KCTD7				NEFL	C7orf16
GNG5	ALS2CR12	FEZF2	ALG6		FKTN		ZFYVE27	TTPA				SETX	EPHX2
GBP2	ANK2	CHMP2B	PGM1		ANO5		NT5C2	APTX				IKBKAP	ABCA1
COL11A1	ANKK1	BCL6	DPYD		SGCG		ERLIN1	EXOSC3				SPTLC1	POLR3A
SORT1	AOC1	KDR	NRAS		POMT2		BSCL2	SETX				EGR2	PSAP
GSTM4	APAF1	SMN1	PEX11B		CAPN3		KIF5A	FXN				IGHMBP2	HTRA1
GSTM1	APOB	SMN2	CHRNB2		SGCA		C12ORF65	ANO10				MTMR2	F2
GSTM3	APOE	NAIP	ADAR		TCAP		SPG20	SPTBN2				SBF2	POLR3B
CSF1	ARNT	SEMA6A	DPM3		GAA		ATL1	ATM				FGD4	EIF2B1
NGF	ASCL1	LOX	KCNJ10		FKRP		ZFYVE26	TPP1				HSPB8	ALOX5AP
HMGCS2	ATG16L1	CSNK1G3	ATP1A2				DDHD1	ATXN2				WNK1	COL4A1
PRKAB2	ATP13A2	MATR3	PEX19				TECPR2	ATN1				SPTLC2	COL4A2
APH1A	ATP6V0B	HFE	ASPM				AP4S1	PRICKLE1				SLC12A6	PRKCH
CTSS	ATXN8OS	VEGFA	CNTN2				NIPA1	ATXN8OS				GAN	EIF2B2
FAM63A	B2M	FIG4	RAB3GAP2				SPG11	FGF14				LITAF	ACE
CHRNB2	BAD	SOD2	LBR				SPG21	SACS				PMP22	NOTCH3
PMVK	BAX	GARS	ADCK3				AP4E1	ATXN3				SEPT9	TUBB4
GBA	BCHE	RAMP3	GJC2				SPG7	TDP1				CTDP1	LDLR
FDPS	BCL2	PON1	FH				FA2H	TTBK2				DNM2	SLC2A10
LMNA	BDNF	PON3	AKT3				KIF1C	POLG				PRX	ARSA
APOA1BP	BMPR1B	PON2	HNRNPU				RTN2	GOSR2				SOX10
NTRK1	BSND	ZNF746	EIF2B4				C19ORF12	PIK3R5				GJB1
CRP	BST1	DPP6	SOS1				L1CAM	BEAN1				PRPS1
NCSTN	BTBD9	ELP3	LRPPRC				PLP1	WWOX
F11R	C1orf168	RNF19A	SIX3				PKD1	AFG3L2
USF1	C1orf177	C9ORF72	NRXN1				DPY30	CACNA1A
FCER1G	C1orf190	VCP	PEX13				SLC30A6	KCNC3
APOA2	C1orf84	SUSD1	STAMBP					PRKCG
RGS4	C2	ALAD	MOGS					EEF2
RXRG	C4A	SETX	ST3GAL5					PDYN
POU2F1	C4B	OPTN	NPHP1					TGM6
PRDX6	C8A	SNCG	GLI2					NOP56
SOAT1	C9orf156	SYT9	RAB3GAP1					CSTB
PTGS2	CALB1	SLC1A2	ZEB2					ATXN10
CFH	CALB2	CNTF	MBD5
REN	CALCA	CCS	KIF5C
IL10	CALR	SOX5	CACNB4
CR1	CANX	VDR	SLC4A10
CAMK1G	CAPN2	PRPH	SCN2A
HSD11B1	CASP3	LUM	TTC21B
IRF6	CASP6	DAO	SCN1A
PARP1	CASP8	ATXN2	SCN9A
PSEN2	CASP9	DIAPH3	HSPD1
COG2	CAST	APEX1	NDUFS1
AGT	CAT	ANG	ATIC
GNG4	CAV1	PSEN1	BCS1L
MTR	CCDC21	BCL11B	NHEJ1
ADAM17	CCK	DYNC1H1	SLC19A3
APOB	CCKAR	SPG11	PDE6D
EIF2AK2	CCKBR	LIPC	HDAC4
SOS1	CCL2	HEXA	SUMF1
ABCG5	CCL5	CRYM	TSEN2
PRKCE	CCR2	FUS	RAF1
LHCGR	CCR5	CDH13	BTD
EFEMP1	CD14	SPG7	EOMES
HK2	CDC20	DOC2B	GLB1
IL1A	CDC27	GRN	TREX1
IL1B	CDC42	MAPT	AMT
IL1RN	CDCP2	SLC39A11	HYAL1
BIN1	CDH2	B4GALT6	ACY1
PKP4	CDKN2C	NETO1	RFT1
TANK	CFB	UNC13A	PRICKLE2
GRB14	CHP	PVR	ARL13B
LRP2	CHRNA4	APOE	CASR
NEUROD1	CHRNA7	CDH22	CEP63
CASP8	CMPK1	ZFP64	ATR
TRAK2	CNR1	VAPB	PIK3CA
NDUFS1	CNTF	SOD1	EIF2B5
MAP2	COMT	PCP4	ALG3
ABCA12	CP	NEFH	CLCN2
SLC11A1	CPAMD8	LIF	IDUA
IRS1	CPT2	CYP2D6	FGFR3
CAV3	CR2	MAOB	CC2D2A
OGG1	CREB1	UBQLN2	QDPR
PPARG	CRHR1	AR	SEPSECS
RFTN1	CSNK1A1	TARDBP	SRD5A3
TGM4	CSNK2A1	DCTN1	TMEM165
CCR2	CSNK2A2	ITPR2	CEP135
CCR5	CSNK2B	NTNG1	SCARB2
UQCRC1	CTPS	ENPP1	COQ2
PRKCD	CTSB	CST3	MAPK10
DRD3	CTSD	EPHA4	AIMP1
GAP43	CTSF	LMNB1	FAT4
GSK3B	CTSH	NIPA1	MFSD8
TF	CTSL1	PARK7	GLRB
MME	CYB5RL	PLEKHG5	ETFDH
BCHE	CYP19A1	SIGMAR1	AGA
PRKCI	CYP1A1	SS18L1	SDHA
SLC2A2	CYP1A2	SYNE	AMACR
AHSG	CYP1B1	TAF15	SLC1A3
SST	CYP2C19	ATXN1	NIPBL
APOD	CYP2C9	DBH	C5orf42
LRPAP1	CYP2D6		MOCS2
SORCS2	CYP2E1		NDUFS4
PPARGC1A	CYP4B1		KIF2A
RFC1	CYP4X1		HEXB
APBB2	CYP4Z1		ARSB
UCHL1	DAB1		MEF2C
SRP72	DAP		GPR98
CSN1S1	DBF4B		ALDH7A1
ALB	DBH		VDAC1
IL8	DCC		NDUFA2
CXCL1	DCTN1		GLRA1
ART3	DDC		GABRA1
CXCL10	DDOST		GABRG2
SNCA	DECR1		NSD1
COL25A1	DEM1		HNRNPH1
CASP6	DGKD		TUBB2B
FABP2	DGKQ		NHLRC1
LRAT	DHCR24		ALDH5A1
CPE	DIO1		NEU1
CASP3	DLD		BRD2
SLC6A3	DLG2		SYNGAP1
PRKAA1	DLST		MOCS1
HMGCS1	DMAP1		PEX6
NDUFS4	DMBX1		EFHC1
PIK3R1	DNAJA1		SLC17A5
HMGCR	DRD1		SLC35A1
CRHBP	DRD2		RARS2
ARSB	DRD3		PDSS2
CAST	DRD4		LAMA2
EFNA5	DRD5		ARG1
SNCAIP	ECHDC2		AHI1
IL4	EDEM1		PEX7
CD14	EFNA5		PEX3
FGF1	EIF2B3		EPM2A
NR3C1	ELAVL4		RNASET2
PPP2R2B	EMX1		ACTB
ADRB2	EN1		ISPD
HMMR	EN2		FAM126A
WWC1	EPHA4		GLI3
SNCB	EPHB1		GUSB
F13A1	EPHB2		KCTD7
NEDD9	EPHX1		MAGI2
ATXN1	EPHX2		PEX1
HFE	EPS15		RELN
PGBD1	ERI3		COG5
UBD	ESR1		DLD
HLA-A	ESR2		BRAF
PPP1R10	FA2H		CNTNAP2
TUBB	FABP7		EZH2
FLOT1	FADS1		CDK5
MICA	FADS2		SHH
MICB	FADS3		DLGAP2
DDX39B	FAF1		CLN8
LTA	FAH		MCPH1
TNF	FAM13A		CHRNA2
APOM	FAM159A		HGSNAT
HSPA1L	FAM190A		CPA6
HSPA1A	FARP1		TMEM70
HSPA1B	FCER2		PEX2
C2	FGF12		TMEM67
CFB	FGF2		UBR5
C4A	FGF20		KCNQ3
AGER	FGGY		SMARCA2
NOTCH4	FIGN		VLDLR
TAP2	FMR1		GLDC
TAP1	FOXJ3		APTX
PSMB9	FSHR		B4GALT1
RXRB	FTH1		PIGO
PPARD	FTL		GNE
GLO1	FXN		EXOSC3
GLP1R	FYN		VPS13A
TREM2	GABARAPL2		PTCH1
VEGFA	GAK		ALG2
CYP39A1	GALNT3		FKTN
FOXO3	GAP43		CDK5RAP2
FYN	GATA2		STXBP1
ENPP1	GBA		DPM2
ESR1	GBF1		DNM1
SOD2	GCH1		SPTAN1
ACAT2	GIGYF2		DOLK
LPA	GLIS1		LAMC3
PLG	GLO1		POMT1
RPS6KA2	GLT25D2		TSC1
TBP	GLUD2		SURF1
NUDT1	GNAI3		KCNT1
AHR	GPBP1L1		INPP5E
IL6	GPR37		MAN1B1
NPY	GPRIN3		GRIN1
ADCYAP1R1	GPX7		PDSS1
GCK	GRIN2B		RAB18
GRB10	GRK5		KIAA1279
FGL2	GRK6		PCBD1
MAGI2	GRN		PSAP
CD36	GSK3B		KCNMA1
ABCB1	GSTA4		POLR3A
GNGT1	GSTM1		PTEN
GNG11	GSTM3		TCTN3
PON1	GSTO1		COX15
PON3	GSTO2		C10orf2
PON2	GSTP1		FGF8
GNB2	GSTT1		SMC3
ACHE	GSTZ1		SHOC2
SERPINE1	GUCA2B		KCNK18
RELN	HDAC6		EMX2
DLD	HEATR8		HRAS
LAMB1	HFE		SLC25A22
PPP1R3A	HIST1H1C		CTSD
CAV1	HIVEP3		SMPD1
PAX4	HLA-A		TPP1
NOS3	HLA-B		DCHS1
CDK5	HLA-C		ABCC8
CTSB	HLA-DQB1		SLC6A5
NAT1	HLA-DRA		PAX6
NAT2	HLA-DRB1		SLC35C1
LPL	HLA-DRB5		PEX16
ADRA1A	HMOX1		NDUFS3
CHRNA2	HNMT		TMEM138
CLU	HP		TMEM216
WRN	HRH2		RNASEH2C
NRG1	HS1BP3		CTSF
ADRB3	HSP90AA1		PC
ADAM9	HSPA1A		NDUFV1
PLAT	HSPA1B		NDUFS8
CHRNA6	HSPA1L		DHCR7
CRH	HSPA5		FOLR1
NCOA2	HSPA8		ALG8
FABP4	HSPA9		MED17
DPYS	HTR2A		ALG9
ENPP2	HTR6		PTS
VLDLR	HTRA1		CEP164
IL33	HTRA2		DPAGT1
CDKN2A	HYI		CBL
CDKN2B-AS1	ICAM1		HEPACAM
IFT74	IDE		CDON
PTENP1	IFNG		KCNJ1
SIGMAR1	IFNGR2		KCNA1
VCP	IGF2		C12orf57
APBA1	IL10		PEX5
PRUNE2	IL1A		GRIN2B
UBQLN1	IL1B		KRAS
NTRK2	IL1RN		PRICKLE1
GOLM1	IL2		MLL2
DAPK1	IL4		TUBA1A
SEMA4D	IL6		SUOX
FBP1	IL8		TMEM5
GRIN3A	IMP5		GNS
ABCA1	INS		CEP290
GNG10	INS-IGF2		GNPTAB
DFNB31	IPO13		POLR3B
TLR4	IREB2		ATP2A2
NDUFA8	ITGB2		TCTN1
PSMB7	ITGB3		PTPN11
HSPA5	KCNJ6		HPD
POMT1	KCNN3		C12orf65
DBH	KCNQ4		EIF2B1
RXRA	KDM4A		TCTN2
TRAF2	KIAA1267		ATP6V0A2
ABCA2	KIF11		CENPJ
PITRM1	KIF2C		COG6
PRKCQ	KLC1		SLC25A15
OPTN	KTI12		RNASEH2B
PTPLA	LDLRAD1		ALG11
CACNB2	LEKR1		CLN5
APBB1IP	LINGO1		ZIC2
CXCL12	LINGO2		LIG4
RASSF4	LMX1A		COL4A1
ALOX5	LMX1B		FOXG1
ANXA8	LRP1		MGAT2
CHAT	LRP8		L2HGDH
SLC18A3	LRRC41		NIN
A1CF	LRRC42		GCH1
DKK1	LRRK1		GPHN
ZWINT	LRRK2		COQ6
UBE2D1	LSM14B		NPC2
TFAM	LTBP1		EIF2B2
BICC1	LTF		POMT2
ANK3	MAOA		GALC
CDK1	MAOB		CCDC88C
EGR2	MAP1LC3B		VRK1
CTNNA3	MAP2K5		DYNC1H1
LRRTM3	MAP3K14		NIPA2
DNAJC12	MAPT		UBE3A
SIRT1	MAST2		GABRB3
TET1	MC1R		SPRED1
VPS26A	MCCC1		BUB1B
SUPV3L1	MED13		CASC5
HK1	MEIS1		CEP152
TACR2	MGST2		MAP2K1
TSPAN15	MKNK1		CLN6
NEUROG3	MMP1		HEXA
SAR1A	MMP3		MPI
SGPL1	MMRN1		ETFA
PSAP	MRAS		POLG
CHST3	MRPL37		KIF7
PPP3CB	MTHFD1		CHD2
SEC24C	MTHFR		CACNA1H
NDST2	MTIF3		GNPTG
CAMK2G	MTR		TSC2
PLAU	MYSM1		TBC1D24
VCL	NAT1		ROGDI
AP3M1	NAT2		ALG1
MYST4	NBN		RBFOX1
KCNMA1	NCAM1		PMM2
SNCG	NDUFA1		GRIN2A
MINPP1	NDUFA10		COG7
PTEN	NDUFA6		CLN3
ACTA2	NDUFA7		PRRT2
FAS	NDUFA8		ZNF423
CH25H	NDUFB4		RPGRIP1L
LIPA	NDUFB7		GNAO1
PCGF5	NDUFB8		COQ9
HECTD2	NDUFB9		GPR56
PPP1R3C	NDUFS1		COG8
MARCH5	NDUFS2		COG4
IDE	NDUFS4		TMEM231
KIF11	NDUFS7		GCSH
HHEX	NDUFS8		GALNS
PLCE1	NDUFV2		CHMP1A
CYP2C19	NEDD9		TUBB3
CYP2C8	NEFL		PAFAH1B1
ALDH18A1	NEGR1		ASPA
TLL2	NFE2L2		MPDU1
SLIT1	NFKB1		COX10
PGAM1	NFYC		RAI1
SFRP5	NGF		ATPAF2
HPSE2	NOD2		SLC46A1
GOT1	NOS1		NF1
ENTPD7	NOS2		PEX12
COX15	NOS3		NAGLU
ABCC2	NQO1		TUBG1
DNMBP	NQO2		GRN
SCD	NR4A2		GFAP
WNT8B	NRD1		GOSR2
NDUFB8	NSF		PNPO
CYP17A1	NTNG1		TACO1
PDCD11	NUCKS1		COG1
CALHM2	NUDT1		SLC25A19
CALHM1	OGDH		TSEN54
CALHM3	OSBPL9		RBFOX3
NEURL	OTX2		SGSH
GSTO1	P4HB		ACTG1
GSTO2	PACRG		TGIF1
SORCS3	PAK4		RBBP8
SORCS1	PAK7		NPC1
ADRA2A	PANK2		SETBP1
TCF7L2	PARK2		IER3IP1
ADRB1	PARK7		ME2
PNLIPRP1	PARP1		TCF4
BAG3	PARS2		NEDD4L
HTRA1	PASD1		PIGN
OAT	PCSK9		RTTN
ADAM12	PDCL3		NDUFS7
EBF3	PDXK		MAP2K2
ECHS1	PHACTR2		MCOLN1
DRD4	PHOX2A		RNASEH2A
CTSD	PHOX2B		GCDH
INS	PIK3CD		NFIX
HBG2	PIK3R3		CACNA1A
APBB1	PINK1		NOTCH3
PDE3B	PITX3		PIK3R2
KCNJ11	PLA2G7		WDR62
ABCC8	PLA2R1		ATP1A3
TPH1	PLEKHM1		FKRP
BDNF	PLXNA2		PNKP
CAT	PLXNC1		ETFB
MAPK8IP1	PM20D1		PANK2
ZFP91-CNTF	PODN		PLCB1
TCN1	POLG		SAMHD1
GNG3	POMC		CTSA
CHRM1	PON1		ZNF335
RTN3	PON2		ARFGEF2
GSTP1	PPAP2B		DPM1
INPPL1	PPIH		CHRNA4
UCP2	PPP2R2B		KCNQ2
GAB2	PPP3CA		DNAJC5
PICALM	PRDM2		DYRK1A
CTSC	PRKAA2		CSTB
BIRC3	PRKCG		COL18A1
MMP1	PRKCZ		PCNT
MMP3	PRNP		PEX26
CASP4	PSMA7		TUBA8
IL18	PSMC4		PRODH
APOA5	PTGS2		TBX1
APOA4	PTN		SNAP29
APOC3	PTPRF		DEPDC5
APOA1	RAB25		LARGE
BACE1	RAB3B		SOX10
ABCG4	RAB6A		PLA2G6
SORL1	RAB7L1		ADSL
ZNF202	RAC2		ALG12
APLP2	RET		MLC1
ACAD8	RIMS3		SCO2
TNFRSF1A	RNF11		ARSA
TAPBPL	RNF114		OFD1
NCAPD2	RNF220		PIGA
GAPDH	RNF41		CDKL5
IFFO1	RRAS2		PDHA1
CHD4	SAG		SMS
LPAR5	SCD		ARX
GNB3	SCMH1		ATP6AP2
C1R	SCP2		CASK
APOBEC1	SEC61A1		KDM6A
M6PR	SEC61A2		SYN1
A2M	SEC61G		PQBP1
PZP	SELRC1		SLC35A2
OLR1	SEMA5A		WDR45
LRP6	SEPT3		SYP
GRIN2B	SERPINA3		KDM5C
GYS2	SHH		IQSEC2
ABCC9	SIAH2		SMC1A
LRRK2	SLC18A2		HSD17B10
FAM113B	SLC1A7		FGD1
VDR	SLC22A1		ARHGEF9
PFKM	SLC22A2		OPHN1
CCNT1	SLC22A3		MED12
GPD1	SLC2A13		ATRX
SLC11A2	SLC41A1		MAGT1
TFCP2	SLC45A3		ATP7A
ATF7	SLC5A9		PGK1
LRP1	SLC6A3		PCDH19
PPM1H	SLC6A4		SRPX2
AVPR1A	SLC6A9		PLP1
CAND1	SLFNL1		PAK3
IFNG	SLIT3		DCX
IGF1	SNCA		ALG13
PPP1CC	SNCAIP		UBE2A
ALDH2	SNCB		CUL4B
NOS1	SNCG		GRIA3
PLA2G1B	SOD2		GPC3
SCARB1	SP2		PHF6
CDX2	SPATA6		SLC9A6
ALOX5AP	SPR		IDS
HTR2A	SS18L1		ABCD1
ATXN8OS	SSBP3		MECP2
KLF5	ST3GAL3		FLNA
PNP	STAP1		RAB39B
PCK2	STIL		C1orf84
CTSG	STK39		SERPINI1
NFKBIA	STX8		TSGA14
SOS2	SUMO2		VPS13B
CDKL1	TACSTD2		C8orf38
ARID4A	TBP		TUBB4
HIF1A	TESK2
SGPP1	TF
ESR2	TFAM
MTHFD1	TFB1M
PSEN1	TFB2M
NUMB	TFRC
ACOT2	TGFA
NPC2	TGFB1
DLST	TGFB2
FOS	TH
TMEM63C	TMEM108
NGB	TMEM48
POMT2	TMEM53
GSTZ1	TMEM59
TMED8	TMEM61
SEL1L	TNF
SERPINA1	TNFRSF1A
SERPINA3	TOR1A
CYP46A1	TPRG1
KLC1	TRAPPC4
GNB5	TSPAN5
LIPC	TTC22
APH1B	TTC39A
SMAD3	TTC4
CYP1A1	TXNDC12
CSK	TYR
IREB2	UBE2L3
CHRNA3	UBQLN1
CHRNB4	UCHL1
ACAN	UGGT1
IGF1R	ULK2
MEF2A	UNC5C
UBE2I	UQCRH
MEFV	USP24
HMOX2	USP40
ERCC4	VCP
TMC5	VDR
UQCRC2	VEGFA
PRKCB	VIPR1
PHKG2	VPS8
VPS35	WFS1
GNAO1	YIPF1
CETP	YWHAH
HSD11B2	ZCCHC11
NQO1	ZFYVE9
SERPINF2	ZNF691
TM4SF5	ZSWIM5
TNK1	ZYG11A
MYH13	ZYG11B
MYH8	GDNF
COX10	MROH7
ADORA2B	NDC1
SREBF1	GLRA1
NOS2
BLMH
CDK5R1
CCL2
CCL8
CCL5
CCL3
HNF1B
PNMT
GRB7
THRA
PYY
GRN
KIF18B
MAPT
STH
GNGT2
NGFR
MPO
TANC2
ACE
FTSJ3
ERN1
PRKCA
GRB2
DLGAP1
MC2R
DSC1
TTR
BCL2
GRIN3B
NDUFS7
RPS15
GNG7
GNA11
APBA3
INSR
PIN1
ICAM1
DNM2
LDLR
NDUFB7
AKAP8
CYP4F3
LRP3
USF2
GAPDHS
PSENEN
APLP1
AKT2
TGFB1
GSK3A
PRG1
XRCC1
BCL3
CBLC
BCAM
PVRL2
APOE
GNG8
NR1H2
KLK1
CD33
PPP2R1A
PRKCG
NDUFA3
GALP
PRNP
PRND
CST3
PLCG1
HNF4A
CD40
PCK1
CHRNA4
GMEB2
SAMSN1
TMPRSS15
NCAM2
APP
C21orf63
OLIG2
RUNX1
DYRK1A
KCNJ6
BACE2
ABCG1
CBS
LSS
MCM3AP
S100B
CECR2
COMT
PPIL2
GNAZ
BCR
MIF
GSTT1
ADORA2A
MTFP1
TCN2
SYN3
HMOX1
EP300
ACO2
SEPT3
NDUFA6
CYP2D6
PPARA
OTC
MAOA
MAOB
TIMP1
EBP
PCDH11X
TNMD
HTR2C
A2MP1
MALRD1
ACSL4
ADAM10
APOBEC2
APOC1
APOC2
APOC4
CARD8
CLPTM1
DNAJC28
ERCC2
FADD
GYS1
LIPE
LIPF
PCED1B
TOMM40
TP53
